# Supplementary material for: DeepHVI: A multimodal deep learning framework for predicting human-virus protein-protein interactions using protein language models
Source: Biosaf Health. 2025 Jul 11;7(4):257–66. doi: 10.1016/j.bsheal.2025.07.005 (PMC12412403; doi:10.1016/j.bsheal.2025.07.005)
Supplement: Supplementary Data 1 [file mmc1.xlsx]

## Sheet: case
Sars-CoV-2	top_1_seq	top_2_seq	top_3_seq	top_4_seq	top_5_seq
ORF1ab polyprotein	branched-chain-amino-acid aminotransferase, cytosolic isoform 1	aldehyde dehydrogenase family 3 member A2 isoform 2	branched-chain-amino-acid aminotransferase, cytosolic isoform 21	nuclear protein localization protein 4 homolog isoform 2	nuclear protein localization protein 4 homolog isoform X2
surface glycoprotein	alpha-tectorin precursor	P2X purinoceptor 4 isoform 4	meckelin isoform 2	meckelin isoform X1	meckelin isoform 2
ORF3a protein	neuronal acetylcholine receptor subunit beta-4 isoform 1 precursor	neutral amino acid transporter 9 isoform X6	neuronal acetylcholine receptor subunit beta-4 isoform 1 precursor	neuronal acetylcholine receptor subunit beta-4 isoform X1	putative lipid scramblase CLPTM1 isoform 3
envelope protein	transmembrane protein 250	zinc finger protein 138 isoform X8	zinc finger protein 138 isoform 11	probable ATP-dependent RNA helicase DDX60-like isoform 4	protein cornichon homolog 2 isoform X1
membrane glycoprotein	Golgi apparatus membrane protein TVP23 homolog B isoform a	bestrophin-1 isoform X3	insulin-induced gene 1 protein isoform 2	tumor suppressor candidate 3 isoform 7 precursor	phosphatidylinositol-3-phosphatase SAC1 isoform 1x
ORF6 protein	intraflagellar transport protein 25 homolog isoform d	myoregulin	zinc finger protein 268 isoform e	thioredoxin domain-containing protein 8 isoform X1	small integral membrane protein 35 isoform 4
ORF7a protein	ecto-ADP-ribosyltransferase 3 isoform i precursor	interleukin-7 isoform X2	lymphocyte antigen 96 isoform X3	ecto-ADP-ribosyltransferase 3 isoform j precursor	calcium-activated potassium channel subunit beta-4 isoform X2
ORF8 protein	beta-tectorin precursor	serine protease inhibitor Kazal-type 8 isoform X1	lymphocyte antigen 96 isoform X1	serine protease inhibitor Kazal-type 8 precursor	interleukin-17F precursor
nucleocapsid phosphoprotein	putative monooxygenase p33MONOX isoform b	adaptin ear-binding coat-associated protein 2 isoform 3	adaptin ear-binding coat-associated protein 2 isoform 1	nucleoporin p54 isoform X2	tubby protein homolog isoform X5
ORF10 protein	IgA-inducing protein homolog precursor	androgen-induced gene 1 protein isoform c	protein max isoform o	germ cell-specific gene 1 protein isoform 15	uncharacterized protein
ORF1a polyprotein	branched-chain-amino-acid aminotransferase, cytosolic isoform 1	aldehyde dehydrogenase family 3 member A2 isoform 2	branched-chain-amino-acid aminotransferase, cytosolic isoform 21	nuclear protein localization protein 4 homolog isoform 2	nuclear protein localization protein 4 homolog isoform X2
nsp1	inositol-trisphosphate 3-kinase A	multifunctional methyltransferase subunit TRM112-like protein isoform 2	fibroblast growth factor 9 precursor	pyridoxine-5'-phosphate oxidase	E3 ubiquitin-protein ligase HECTD3
nsp2	protein Wnt-7a precursor	voltage-dependent calcium channel subunit alpha-2/delta-1 isoform X13	tetraspanin-6 isoform c	dynein light chain Tctex-type 3	tetraspanin-6 isoform d
nsp3	replication protein A 70 kDa DNA-binding subunit isoform 1	replication protein A 70 kDa DNA-binding subunit isoform 3	calcyclin-binding protein isoform 2	ubiquitin-like-conjugating enzyme ATG3 isoform 2	ribosome quality control complex subunit NEMF isoform X2
nsp4	P2X purinoceptor 4 isoform 4	adenylate cyclase type 5 isoform 3	SID1 transmembrane family member 1 isoform 1 precursor	DENN domain-containing protein 1B isoform X3	DENN domain-containing protein 1B isoform X1
3C-like proteinase	phospholipase A1 member A isoform 2 precursor	phagosome assembly factor 1 isoform X3	phagosome assembly factor 1 isoform b	protein transport protein Sec23B isoform 1	phagosome assembly factor 1 isoform a
nsp6	RING finger protein 145 isoform 3	RING finger protein 145 isoform X1	RING finger protein 145 isoform 2	RING finger protein 145 isoform 4	RING finger protein 145 isoform 1
nsp7	BOLA2-SMG1P6 protein isoform a	RAD50-interacting protein 1 isoform 2	conserved oligomeric Golgi complex subunit 7	conserved oligomeric Golgi complex subunit 7	BOLA2-SMG1P6 protein isoform d
nsp8	programmed cell death 6-interacting protein isoform 2	programmed cell death 6-interacting protein isoform 1	catenin alpha-1 isoform 3	programmed cell death 6-interacting protein isoform 2	proteasome subunit alpha type-4 isoform 1
nsp9	B9 domain-containing protein 1 isoform h	repulsive guidance molecule B isoform X4	P2X purinoceptor 4 isoform 4	protein mono-ADP-ribosyltransferase PARP15 isoform 4	lysyl oxidase homolog 1 isoform X3
nsp10	phospholipase A2 precursor	cysteine-rich secretory protein 2 precursor	GLIPR1-like protein 1 isoform X1	protein Wnt-7a precursor	CCN family member 4 isoform 4 precursor
RNA-dependent RNA polymerase	glycine--tRNA ligase isoform 2	voltage-dependent calcium channel subunit alpha-2/delta-1 isoform X13	isoleucine--tRNA ligase, cytoplasmic isoform 9	EF-hand domain-containing family member C2	EF-hand domain-containing family member C2 isoform X1
helicase	dynein axonemal heavy chain 12 isoform 4	RNA cytidine acetyltransferase isoform a	F-box DNA helicase 1 isoform 3	F-box DNA helicase 1 isoform 4	general transcription and DNA repair factor IIH helicase/translocase subunit XPB isoform a
3'-to-5' exonuclease	P2X purinoceptor 4 isoform 4	dipeptidyl peptidase 1 isoform a preproprotein	P2X purinoceptor 2 isoform X5	DENN domain-containing protein 1B isoform X3	protein mono-ADP-ribosyltransferase PARP15 isoform 4
endoRNAse	acid ceramidase isoform d	AP-3 complex subunit mu-1 isoform a	AP-3 complex subunit sigma-1 isoform 3	SET domain-containing protein 9 isoform X1	AP-3 complex subunit mu-2
2'-O-ribose methyltransferase	Glycine N-methyltransferase-like isoform 2	protein arginine methyltransferase NDUFAF7, mitochondrial isoform 1	protein arginine methyltransferase NDUFAF7, mitochondrial isoform 5	protein arginine methyltransferase NDUFAF7, mitochondrial isoform 1	protein arginine methyltransferase NDUFAF7, mitochondrial isoform 4
nsp11	protein N-lysine methyltransferase METTL21A isoform 7	uncharacterized LOC128462377 isoform 2	uncharacterized LOC128462377 isoform 1	protein N-lysine methyltransferase METTL21A isoform 6	mitochondrial inner membrane protease subunit 2 isoform X10
ORF7b	phosphatidylinositol N-acetylglucosaminyltransferase subunit Y	serine palmitoyltransferase small subunit B	DGAT1/2-independent enzyme synthesizing storage lipids isoform 3	adipogenin isoform a	small integral membrane protein 7 isoform 1 precursor
